# Supplementary material for: Evaluation of Rice Traits Containing H9N2 Subtype Avian Influenza HA Protein Before Commercialization
Source: Curr Issues Mol Biol. 2025 Nov 26;47(12):986. doi: 10.3390/cimb47120986 (PMC12731790; doi:10.3390/cimb47120986)
Supplement: Supplementary file 1 [file cimb-47-00986-s001.zip]

Archive with 1 entries (1 files):
- cimb-3964804-supplementary.pdf
